# Supplementary material for: Baseline Drug Treatments as Indicators of Increased Risk of COVID-19 Mortality in Spain and Italy
Source: Int J Environ Res Public Health. 2021 Nov 10;18(22):11786. doi: 10.3390/ijerph182211786 (PMC8623536; doi:10.3390/ijerph182211786)
Supplement: Supplementary file 1 [file ijerph-18-11786-s001.zip]

Archive with 1 entries (1 files):
- ijerph-1391915-supplementary.xlsx
