# Supplementary material for: Baseline Drug Treatments as Indicators of Increased Risk of COVID-19 Mortality in Spain and Italy
Source: Int J Environ Res Public Health. 2021 Nov 10;18(22):11786. doi: 10.3390/ijerph182211786 (PMC8623536; doi:10.3390/ijerph182211786)
Supplement: Supplementary file 1 [file ijerph-18-11786-s001.zip › ijerph-1391915-supplementary.xlsx]

## Sheet: S1 Table
Supplementary Table S1. Dispensation rates of the complete list of drugs studied and adjusted odds ratios of 30-day mortality in each region.
Region		Aragón, Spain								Campania, Italy
Sex		All	All		Women		Men			All	All	Women	Men
ATC code	Drug family	Prevalence (%)	OR (95% CI)	pvalue	OR (95% CI)	pvalue	OR (95% CI)	pvalue		Prevalence (%)	OR (95% CI)	OR (95% CI)	OR (95% CI)
A01A	Stomatological preparations	0.2	8.85 (1.31-59.6)	0.0250144	11.3 (1.07-118)	0.0434898	4.76 (0.15-150)	0.375915		0	-	-	-
A02A	Antacids	0	-	-	-	-	-	-		2.2	1.11 (0.59-2.10)	0.91 (0.32-2.55)	1.38 (0.61-3.15)
A02B	Drugs for peptic ulcer and GORD	35.3	1.54 (1.28-1.84)	4.22805e-06	1.28 (0.99-1.67)	0.0644968	1.78 (1.38-2.29)	7.90917e-06		35.1	2.27 (1.87-2.77)	2.70 (1.94-3.75)	2.11 (1.65-2.70)
A03A	Drugs for functional gastrointestinal disorders	0.2	0.66 (0.08-5.70)	0.703164	0.72 (0.08-6.55)	0.771568	-	-		0.6	2.34 (0.94-5.84)	1.61 (0.36-7.22)	3.47 (1.04-11.6)
A03B	Belladonna and derivatives, plain	0.2	1.37 (0.22-8.69)	0.739994	1.92 (0.16-23.1)	0.60795	1.07 (0.08-14.9)	0.959044		0	-	-	-
A03D	Antispasmodics in combination with analgesics	0	-	-	-	-	-	-		n.a.	-	-	-
A03F	Propulsives	2.3	1.08 (0.65-1.80)	0.753805	0.82 (0.40-1.66)	0.574459	1.50 (0.71-3.18)	0.283499		0.3	3.64 (1.12-11.9)	15.9 (2.65-96.2)	0.98 (0.12-8.01)
A04A	Antiemetics and antinauseants	1.3	0.41 (0.17-0.99)	0.0486933	0.43 (0.12-1.49)	0.182999	0.39 (0.11-1.38)	0.142986		0.4	2.52 (0.82-7.75)	1.75 (0.21-14.6)	2.97 (0.76-11.5)
A05A	Bile therapy	0.2	1.17 (0.21-6.50)	0.858191	3.10 (0.43-22.6)	0.263604	-	-		1.9	1.29 (0.68-2.45)	1.32 (0.51-3.38)	1.38 (0.57-3.35)
A06A	Drugs for constipation	0.5	1.66 (0.64-4.30)	0.298923	0.93 (0.23-3.69)	0.917392	3.23 (0.74-14.1)	0.11776		0.9	1.58 (0.66-3.81)	1.10 (0.25-4.77)	2.31 (0.74-7.21)
A07A	Intestinal antiinfectives	1.2	1.21 (0.61-2.40)	0.594606	0.89 (0.35-2.30)	0.814963	1.85 (0.65-5.32)	0.250825		5.1	1.78 (1.23-2.58)	2.49 (1.44-4.34)	1.42 (0.86-2.33)
A07C	Electrolytes with carbohydrates	1.5	1.06 (0.58-1.93)	0.840559	1.57 (0.67-3.69)	0.302839	0.79 (0.35-1.81)	0.580237		n.a.	-	-	-
A07D	Antipropulsives	0	-	-	-	-	-	-		n.a.	-	-	-
A07E	Intestinal antiinflammatory agents	0.4	1.53 (0.47-5.01)	0.482281	-	-	2.64 (0.70-9.99)	0.153684		1.5	1.34 (0.66-2.73)	0.61 (0.08-4.63)	1.46 (0.67-3.16)
A07F	Antidiarrheal microorganisms	0.1	7.42 (0.57-96.5)	0.125474	-	-	-	-		n.a.	-	-	-
A07X	Other antidiarrheals	0.1	2.73 (0.19-39,0)	0.45957	3.36 (0.18-61.8)	0.414485	-	-		n.a.	-	-	-
A09A	Digestives, incl. enzymes	0.1	1.30 (0.13-13.3)	0.824198	3.18 (0.19-54.1)	0.424372	-	-		0.3	2.45 (0.67-8.94)	10.6 (2.13-53.1)	-
A10A	Insulins and analogues	3.5	1.37 (0.96-1.96)	0.0837398	1.01 (0.61-1.66)	0.979603	1.86 (1.11-3.11)	0.0186172		3.1	2.01 1.29-3.15)	3.09 (1.55-6.16)	1.50 (0.83-2.72)
A10B	Blood glucose lowering drugs, excl. insulins	11.2	1.27 (1.02-1.59)	0.035232	1.33 (0.96-1.85)	0.0900828	1.23 (0.91-1.66)	0.178286		7.7	2.19 (1.64-2.94)	2.48 (1.48-4.15)	1.97 (1.38-2.81)
A11A	Multivitamins, combinations	0	-	-	-	-	-	-		n.a.	-	-	-
A11B	Multivitamins, plain	0	-	-	-	-	-	-		n.a.	-	-	-
A11C	Vitamin A and D, incl. combinations of the two	5.9	1.40 (1.02-1.93)	0.0385797	1.51 (1.00-2.28)	0.050251	1.29 (0.77-2.15)	0.3329		12.6	1.30 (0.99-1.71)	1.58 (1.09-2.28)	1.41 (0.91-2.19)
A11D	Vitamin B1, plain and in combination	0.1	0.59 (0.11-3.03)	0.526464	2.01 (0.21-19.2)	0.545192	0.34 (0.04-3.05)	0.333209		n.a.	-	-	-
A11H	Other plain vitamin preparations	0.2	2.28 (0.36-14.3)	0.37819	1.22 (0.11-14.0)	0.874139	7.41 (0.34-162)	0.203104		n.a.	-	-	-
A11J	Other vitamin products, combinations	0	-	-	-	-	-	-		n.a.	-	-	-
A12A	Calcium	4.9	1.03 (0.74-1.44)	0.839112	0.78 (0.52-1.16)	0.218643	2.08 (1.10-3.94)	0.0239251		0.8	2.13 (0.92-4.91)	3.39 (1.33-8.61)	0.86 (0.11-6.89)
A12B	Potassium	0.5	2.52 (1.03-6.19)	0.0439382	1.12 (0.32-3.90)	0.855019	7.42 (1.49-36.9)	0.0142725		0.2	1.02 (0.13-8.15)	-	2.30 (0.24-22.1)
A12C	Other mineral supplements	0	-	-	-	-	-	-		n.a.	-	-	-
A15Z	Appetite stimulants	0	-	-	-	-	-	-		n.a.	-	-	-
A16A	Other alimentary tract and metabolism products	0	-	-	-	-	-	-		0.1	8.17 (1.15-58.1)	-	13.8 (1.25-153)
B01A	Antithrombotic agents	22.8	1.58 (1.32-1.90)	8.54508e-07	1.60 (1.23-2.07)	0.000386717	1.56 (1.21-2.02)	0.00066333		24.2	2.54 (2.08-3.11)	3.11 (2.24-4.33)	2.25 (1.74-2.91)
B02A	Antifibrinolytics	0.2	4.30 (0.62-29.6)	0.138956	-	-	5.95 (0.59-59.8)	0.129968		0.6	2.46 (0.98-6.16)	3.55 (1.13-11.1)	1.72 (0.36-8.16)
B02B	Vitamin K and other hemostatics	0	-	-	-	-	-	-		0.1	5.45 (0.91-32.7)	5.25 (0.47-58.2)	6.89 (0.43-110)
B03A	Iron preparations	7.0	1.28 (0.97-1.68)	0.0785551	1.18 (0.81-1.72)	0.383366	1.40 (0.94-2.08)	0.0933193		2.7	3.50 (2.30-5.31)	4.04 (2.36-6.92)	3.85 (1.94-7.65)
B03B	Vitamin B12 and folic acid	7.6	1.57 (1.21-2.04)	0.00064277	1.59 (1.10-2.31)	0.0141081	1.59 (1.11-2.28)	0.0121491		3.6	2.70 (1.83-3.99)	3.13 (1.83-5.35)	2.69 (1.52-4.77)
B03X	Other antianemic preparations	0.7	0.84 (0.37-1.90)	0.672913	0.67 (0.18-2.55)	0.559348	0.97 (0.34-2.73)	0.950975		0.6	8.33 (3.72-18.7)	12.7 (4.21-38.2)	5.81 (1.76-19.2)
B05B	I.V. solutions	0.3	0.62 (0.16-2.37)	0.479497	0.45 (0.05-4.00)	0.471022	0.78 (0.14-4.42)	0.78187		2.7	4.10 ( 6.17-2.72)	5.22 (2.96-9.22)	3.59 (1.98-6.51)
B05D	Peritoneal dialyitics	0	-	-	-	-	-	-		n.a.	-	-	-
B05X	I.V. solution additives	0	-	-	-	-	-	-		n.a.	-	-	-
B06A	Other hematological agents	0	-	-	-	-	-	-		n.a.	-	-	-
C01A	Cardiac glycosides	1.4	1.09 (0.64-1.85)	0.760006	0.94 (0.45-1.98)	0.872775	1.26 (0.59-2.72)	0.553746		0.8	-	-	-
C01B	Antiarrhythmics, class I and III	1.4	1.26 (0.72-2.21)	0.41905	1.18 (0.49-2.82)	0.714869	1.33 (0.64-2.76)	0.450844		2.2	1.79 ( 3.10-1.03)	1.05 (0.32-3.46)	2.08 (1.11-3.91)
C01C	Cardiac stimulants excl. cardiac glycosides	0.1	-	-	-	-	-	-		n.a.	-	-	-
C01D	Vasodilators used in cardiac diseases	2.1	1.76 (1.14-2.72)	0.0108163	1.27 (0.66-2.44)	0.464547	2.30 (1.27-4.16)	0.00607519		1.2	3.23 (1.73-6.04)	3.58 (1.40-9.15)	3.11 (1.34-7.22)
C01E	Other cardiac preparations	0.7	1.85 (0.84-4.09)	0.129474	0.98 (0.30-3.20)	0.971567	3.73 (1.13-12.4)	0.0312819		1.3	2.42 (1.26-4.64)	3.34 (1.21-9.23)	1.95 (0.83-4.54)
C02A	Antiadrenergic agents, centrally acting	0	-	-	-	-	-	-		0.3	1.36 (0.30-6.09)	3.01 (0.62-14.6)	-
C02C	Antiadrenergic agents, peripherally acting	1.1	0.90 (0.45-1.83)	0.774488	0.63 (0.17-2.33)	0.490844	1.06 (0.46-2.47)	0.884332		2.2	1.88 (1.10-3.21)	3.47 (1.54-7.82)	1.24 (0.61-2.56)
C02D	Arteriolar smooth muscle agents	0	-	-	-	-	-	-		n.a.	-	-	-
C02K	Other antihypertensives	0	-	-	-	-	-	-		n.a.	-	-	-
C03A	Low-ceiling diuretics, thiazides	0.9	1.02 (0.46-2.30)	0.952731	0.87 (0.30-2.51)	0.793936	1.27 (0.36-4.55)	0.711442		0.1	2.04 (0.23-18.3)	-	3.45 (0.31-38.1)
C03B	Low-ceiling diuretics, excl. thiazides	1.2	1.19 (0.64-2.23)	0.585195	0.80 (0.33-1.94)	0.619524	1.87 (0.74-4.74)	0.186275		0.5	3.52 (1.35-9.21)	-	7.00 (2.24-21.8)
C03C	High-ceiling diuretics	14.4	1.87 (1.53-2.28)	1.18817e-09	1.65 (1.26-2.16)	0.000283598	2.11 (1.57-2.85)	9.49843e-07		6.3	2.54 (1.87-3.46)	2.48 (1.53-4.02)	2.71 (1.81-4.05)
C03D	Potassium-sparing agents	3.0	1.98 (1.36-2.89)	0.000347695	1.70 (1.03-2.81)	0.0397185	2.32 (1.32-4.07)	0.00328231		2.4	3.01 (1.91-4.77)	2.32 (1.06-5.08)	3.60 (2.01-6.42)
C03E	Diuretics and potassium-sparing agents in combination	0.5	0.96 (0.36-2.52)	0.93248	0.57 (0.16-2.04)	0.385162	3.16 (0.50-19.7)	0.219143		0.5	5.73 (2.43-13.5)	7.12 (1.99-25.5)	4.98 (1.57-15.8)
C03X	Other diuretics	0	-	-	-	-	-	-		n.a.	-	-	-
C04A	Peripheral vasodilators	0.8	2.09 (1.02-4.29)	0.0448378	4.28 (1.44-12.7)	0.00883332	1.16 (0.43-3.10)	0.768917		n.a.	-	-	-
C05A	Agents for treatment of hemorrhoids and anal fissures for topical use	0	-	-	-	-	-	-		0	-	-	-
C05B	Antivaricose therapy	0.6	0.97 (0.41-2.29)	0.938599	0.84 (0.30-2.40)	0.750572	1.33 (0.27-6.55)	0.724682		n.a.	-	-	-
C05C	Capillary stabilizing agents	0.1	0.93 (0.09-9.91)	0.950735	0.90 (0.08-9.97)	0.931561	-	-		n.a.	-	-	-
C07A	Beta blocking agents	11.7	1.52 (1.23-1.89)	0.000145737	1.33 (0.98-1.82)	0.0682599	1.70 (1.25-2.30)	0.000643856		16.4	2.28 (1.83-2.85)	2.18 (1.50-3.17)	2.31 (1.75-3.05)
C07B	Beta blocking agents and thiazides	0.2	2.38 (0.37-15.4)	0.3622	1.24 (0.11-14.4)	0.864927	7.41 (0.34-161.9)	0.203104		1.6	3.01 (1.74-5.20)	3.38 (1.57-7.26)	3.01 (1.36-6.63)
C07C	Beta blocking agents and other diuretics	0.1	2.13 (0.15-29.5)	0.573396	-	-	-	-		0.2	0.90 (0.11-7.15)	-	1.72 (0.19-15.4)
C07F	Beta blocking agents, other combinations	0	-	-	-	-	-	-		n.a.	-	-	-
C08C	Selective calcium channel blockers with mainly vascular effects	6.5	1.09 (0.82-1.45)	0.554083	0.86 (0.57-1.31)	0.492292	1.32 (0.89-1.94)	0.163461		7.9	1.95 (1.45-2.64)	2.10 (1.24-3.58)	1.79 (1.25-2.57)
C08D	Selective calcium channel blockers with direct cardiac effects	1.6	1.13 (0.67-1.91)	0.646438	1.39 (0.64-3.01)	0.403369	0.97 (0.48-1.96)	0.928594		0.7	4.36 (2.01-9.43)	6.10 (1.77-21.0)	3.49 (1.30-9.37)
C09A	ACE inhibitors, plain	8.1	1.08 (0.83-1.40)	0.567424	1.21 (0.84-1.75)	0.310219	0.95 (0.66-1.38)	0.796721		8.1	2.25 (1.69-3.00)	1.95 (1.18-3.23)	2.37 (1.67-3.36)
C09B	ACE inhibitors, combinations	3.4	0.83 (0.55-1.24)	0.353651	0.93 (0.52-1.67)	0.806878	0.76 (0.44-1.32)	0.331565		6.7	1.84 (1.33-2.55)	2.56 (1.55-4.24)	1.47 (0.96-2.25)
C09C	ARBs, plain	8.1	1.14 (0.88-1.48)	0.330791	0.92 (0.63-1.35)	0.672217	1.37 (0.95-1.97)	0.0902644		8.6	1.13 (0.81-1.57)	1.61 (0.98-2.66)	0.88 (0.56-1.38)
C09D	ARBs, combinations	9.7	0.97 (0.75-1.24)	0.801439	0.79 (0.55-1.15)	0.221512	1.15 (0.82-1.61)	0.418313		8.6	2.10 (1.59-2.79)	2.09 (1.31-3.34)	2.10 (1.47-3.00)
C09X	Other agents acting on the renin-angiotensin system	0	-	-	-	-	-	-		0	-	-	-
C10A	Lipid modifying agents, plain	20.4	0.96 (0.79-1.17)	0.674084	0.88 (0.66-1.17)	0.390588	1.04 (0.79-1.36)	0.781441		15.5	2.06 (1.63-2.59)	2.25 (1.53-3.32)	1.89 (1.42-2.52)
C10B	Lipid modifying agents, combinations	2.1	0.69 (0.37-1.28)	0.24057	0.27 (0.06-1.19)	0.0844082	0.92 (0.46-1.83)	0.805663		1.6	1.44 (0.73-2.83)	3.04 (0.99-9.33)	0.96 (0.40-2.27)
D01A	Antifungals for topical use	1.5	0.66 (0.33-1.33)	0.246751	0.80 (0.29-2.26)	0.679646	0.58 (0.23-1.48)	0.253339		0	-	-	-
D01B	Antifungals for systemic use	0	-	-	-	-	-	-		n.a.	-	-	-
D02A	Emollients and protectives	0	-	-	-	-	-	-		n.a.	-	-	-
D03B	Enzymes	0.1	3.26 (0.29-36.7)	0.339457	1.80 (0.11-28.9)	0.677129	-	-		n.a.	-	-	-
D04A	Antipruritics, incl. antihistamines, anesthetics	0	-	-	-	-	-	-		n.a.	-	-	-
D05A	Antipsoriatics for topical use	0.4	3.93 (1.17-13.1)	0.0264723	4.99 (0.40-62.8)	0.213502	3.27 (0.86-12.5)	0.0829964		0.5	0.41 (0.05-3.03)	-	0.43 (0.06-3.24)
D06A	Antibiotics for topical use	0.8	0.54 (0.17-1.66)	0.280834	0.30 (0.04-2.42)	0.255757	0.76 (0.19-2.97)	0.689756		n.a.	-	-	-
D06B	Chemotherapeutics for topical use	0.2	0.46 (0.05-4.31)	0.493974	-	-	0.78 (0.07-9.03)	0.84502		n.a.	-	-	-
D07A	Corticosteroids, plain	2.6	1.12 (0.70-1.79)	0.645176	0.67 (0.30-1.52)	0.343368	1.51 (0.84-2.72)	0.168405		0.8	2.13 (0.92-4.91)	5.33 (1.59-17.9)	1.09 (0.32-3.69)
D07B	Corticosteroids, combinations with antiseptics	0	-	-	-	-	-	-		n.a.	-	-	-
D07C	Corticosteroids, combinations with antibiotics	0.1	1.23 (0.12-13.1)	0.863783	-	-	2.34 (0.18-30.0)	0.514651		n.a.	-	-	-
D07X	Corticosteroids, other combinations	0.2	1.08 (0.20-5.74)	0.927353	-	-	1.24 (0.22-7.00)	0.80632		n.a.	-	-	-
D10A	Anti-acne preparations for topical use	0	-	-	-	-	-	-		n.a.	-	-	-
D10B	Anti-acne preparations for systemic use	0	-	-	-	-	-	-		n.a.	-	-	-
D11A	Other dermatological preparations	0.2	4.53 (0.80-25.6)	0.0868169	-	-	-	-		0	-	-	-
G01A	Antiinfectives and antiseptics, excl. combinations	0	-	-	-	-	-	-		n.a.	-	-	-
G02B	Contraceptives for topical use	0	-	-	-	-	-	-		n.a.	-	-	-
G02C	Other gynecologicals	0	-	-	-	-	-	-		0.1	-	-	-
G03A	Hormonal contraceptives for systemic use	0	-	-	-	-	-	-		n.a.	-	-	-
G03B	Androgens	0	-	-	-	-	-	-		0	-	-	-
G03C	Estrogens	0	-	-	-	-	-	-		0.2	1.02 (0.13-8.21)	1.31 (0.16-10.5)	-
G03D	Progestogens	0	-	-	-	-	-	-		0.4	-	-	-
G03F	Progestogens and estrogens in combination	0	-	-	-	-	-	-		0.1	4.10 (0.37-45.3)	5.25 (0.47-58.2)	-
G03H	Antiandrogens	0		-	-	-	-	-		0	-	-	-
G03X	Other sex hormones and modulators of the genital system	0.1	1.79 (0.24-13.6)	0.574846	3.18 (0.19-54.1)	0.424372	1.21 (0.08-19.4)	0.893965		0	-	-	-
G04B	Urologicals	2.2	1.01 (0.63-1.64)	0.951546	0.96 (0.47-1.97)	0.910388	1.10 (0.58-2.08)	0.772521		0.2	1.16 (0.14-9.47)	-	1.15 (0.14-9.55)
G04C	Drugs used in benign prostatic hypertrophy	8.5	-	-	-	-	1.10 (0.84-1.45)	0.476442		6.3	-	-	2.07 (1.50-2.87)
H01A	Anterior pituitary lobe hormones and analogues	0	-	-	-	-	-	-		n.a.	-	-	-
H01B	Posterior pituitary lobe hormones	0.1	4.53 (0.27-77.4)	0.296795	10.1 (0.23-451)	0.233137	-	-		0.1	4.08 (0.37-45.0)	10.5 (0.65-169)	-
H01C	Hypothalamic hormones	0	-	-	-	-	-	-		0	-	-	-
H02A	Corticosteroids for systemic use, plain	5.8	1.28 (0.94-1.76)	0.115827	1.18 (0.77-1.82)	0.440332	1.40 (0.89-2.21)	0.147714		14.7	1.58 (1.23-2.02)	1.28 (0.84-1.94)	1.82 (1.34-2.48)
H03A	Thyroid preparations	7.7	0.97 (0.70-1.34)	0.856658	0.83 (0.56-1.24)	0.368137	1.48 (0.82-2.70)	0.194231		3.7	0.96 (0.56-1.62)	1.07 (0.56-2.03)	1.23 (0.47-3.21)
H03B	Antithyroid preparations	0.4	0.92 (0.31-2.74)	0.884187	0.43 (0.09-2.01)	0.28252	3.77 (0.50-28.6)	0.199486		0.3	3.64 (1.12-11.9)	3.01 (0.62-14.6)	6.91 (0.97-49.3)
H03C	Iodine therapy	0	-	-	-	-	-	-		n.a.	-	-	-
H04A	Glycogenolytic hormones	0.1	0.55 (0.06-5.39)	0.60814	-	-	-	-		0.1	-	-	-
H05A	Parathyroid hormones and analogues	0.2	0.41 (0.05-3.65)	0.427438	-	-	1.88 (0.11-32.2)	0.664316		n.a.	-	-	-
H05B	Anti-parathyroid agents	0.3	6.12 (1.69-22.2)	0.00588578	6.65 (1.26-35.2)	0.0259155	4.44 (0.56-35.0)	0.157627		0.1	-	-	-
J01A	Tetracyclines	0	-	-	-	-	-	-		0.6	0.32 (0.04-2.40)	-	0.62 (0.08-4.85)
J01C	Beta-lactam antibacterials, penicillins	7.5	1.02 (0.75-1.37)	0.921061	1.24 (0.80-1.93)	0.336066	0.86 (0.57-1.30)	0.475268		19.1	1.14 (0.89-1.45)	1.13 (0.77-1.68)	1.16 (0.85-1.57)
J01D	Other beta-lactam antibacterials	3.2	1.50 (1.00-2.25)	0.0473536	1.10 (0.62-1.94)	0.750293	2.14 (1.19-3.86)	0.0113139		18.2	1.77 (1.41-2.21)	1.86 (1.28-2.69)	1.70 (1.28-2.25)
J01E	Sulfonamides and trimethoprim	0.8	0.79 (0.34-1.84)	0.584292	1.09 (0.36-3.29)	0.871537	0.52 (0.14-1.94)	0.328033		1.0	0.90 (0.32-2.55)	1.23 (0.28-5.38)	0.72 (0.17-3.11)
J01F	Macrolides, lincosamides and streptogramins	7.4	0.94 (0.69-1.30)	0.718803	1.00 (0.63-1.58)	0.998063	0.90 (0.58-1.40)	0.636515		22.8	1.21 (0.97-1.51)	0.89 (0.60-1.33)	1.42 (1.08-1.87)
J01G	Aminoglycoside antibacterials	0.1	0.52 (0.05-5.16)	0.573718	-	-	0.78 (0.07-9.03)	0.84502		0.5	1.53 (0.44-5.27)	-	2.59 (0.68-9.83)
J01M	Quinolone antibacterials	4.8	1.16 (0.84-1.61)	0.353554	1.05 (0.63-1.75)	0.862812	1.27 (0.84-1.91)	0.263309		12.4	2.24 (1.75-2.86)	1.69 (1.10-2.62)	2.55 (1.89-3.44)
J01R	Combinations of antibacterials	0	-	-	-	-	-	-		n.a.	-	-	-
J01X	Other antibacterials	3.9	1.16 (0.80-1.68)	0.446567	1.22 (0.77-1.91)	0.397406	1.00 (0.51-1.95)	0.997072		3.2	1.84 (1.17-2.89)	2.61 (1.54-4.43)	1.28 (0.49-3.34)
J02A	Antimycotics for systemic use	0.3	1.30 (0.30-5.72)	0.725465	1.87 (0.29-12.0)	0.510131	0.78 (0.07-9.03)	0.84502		1.9	1.15 (0.59-2.24)	0.78 (0.24-2.55)	1.57 (0.68-3.59)
J04A	Drugs for treatment of tuberculosis	0.1	2.60 (0.28-23.7)	0.397563	-	-	2.74 (0.30-25.1)	0.371702		n.a.	-	-	-
J04B	Drugs for treatment of lepra	0	-	-	-	-	-	-		n.a.	-	-	-
J05A	Direct acting antivirals	0.1	0.43 (0.09-2.02)	0.283073	-	-	0.46 (0.10-2.19)	0.330397		0.9	2.35 (1.06-5.19)	3.55 (1.13-11.1)	1.73 (0.57-5.21)
J06B	Immunoglobulins	0	-	-	-	-	-	-		0.5	1.44 (0.42-4.93)	1.16 (0.15-9.23)	1.72 (0.36-8.16)
J07A	Bacterial vaccines	0	-	-	-	-	-	-		n.a.	-	-	-
J07B	Viral vaccines	0	-	-	-	-	-	-		n.a.	-	-	-
L01A	Alkylating agents	0	-	-	-	-	-	-		n.a.	-	-	-
L01B	Antimetabolites	0	-	-	-	-	-	-		0.2	2.33 (0.48-11.3)	2.62 (0.29-23.6)	2.30 (0.24-22.1)
L01C	Plant alkaloids and other natural products	0	-	-	-	-	-	-		n.a.	-	-	-
L01X	Other antineoplastic agents	0.3	1.64 (0.47-5.77)	0.438773	-	-	1.96 (0.53-7.16)	0.310381		0.1	12.3 (2.05-73.7)	5.25 (0.47-58.2)	-
L02A	Hormones and related agents	0.8	2.38 (1.15-4.92)	0.0194619	2.15 (0.75-6.18)	0.153597	2.54 (0.93-6.95)	0.0687619		0.3	5.87 (1.85-18.6)	10.6 (1.48-75.5)	4.16 (0.99-17.5)
L02B	Hormone antagonists and related agents	0.8	0.49 (0.18-1.34)	0.163977	0.56 (0.16-2.00)	0.372272	0.44 (0.09-2.19)	0.313822		0.7	0.98 (0.29-3.25)	0.47 (0.06-3.52)	4.61 (0.77-27.7)
L03A	Immunostimulants	0.2	4.25 (0.70-25.9)	0.11623	1.92 (0.16-23.1)	0.60795	-	-		0.3	4.56 (1.52-13.7)	2.10 (0.24-18.0)	6.96 (28.0-1.73)
L04A	Immunosuppressants	1.8	1.89 (1.01-3.54)	0.0480638	1.07 (0.34-3.40)	0.909684	2.52 (1.17-5.46)	0.0188365		0.6	1.95 (0.73-5.19)	2.88 (0.80-10.4)	1.38 (0.30-6.32)
M01A	Antiinflammatory and antirheumatic products, non-steroids	12.9	0.76 (0.55-1.05)	0.101513	0.89 (0.56-1.39)	0.598911	0.68 (0.43-1.08)	0.102378		14.9	1.32 (1.02-1.70)	1.20 (0.80-1.80)	1.52 (1.09-2.12)
M02A	Topical products for joint and muscular pain	0	-	-	-	-	-	-		n.a.	-	-	-
M03A	Muscle relaxants, peripherally acting agents	0	-	-	-	-	-	-		n.a.	-	-	-
M03B	Muscle relaxants, centrally acting agents	0.6	1.92 (0.54-6.79)	0.309711	2.17 (0.40-11.8)	0.368113	2.12 (0.29-15.4)	0.457583		0.1	-	-	-
M04A	Antigout preparations	5.5	1.48 (1.10-1.99)	0.0100332	2.22 (1.30-3.81)	0.00367525	1.26 (0.88-1.79)	0.206715		4.6	3.45 (2.48-4.81)	4.86 (2.87-8.24)	2.75 (1.80-4.21)
M05B	Drugs affecting bone structure and mineralization	2.1	1.43 (0.91-2.26)	0.124871	1.17 (0.69-1.97)	0.559649	2.86 (0.98-8.36)	0.0547578		1.4	2.39 (1.28-4.47)	2.65 (1.30-5.40)	5.20 (1.16-23.3)
N01B	Anesthetics, local	0.1	1.05 (0.26-4.25)	0.940728	2.09 (0.42-10.4)	0.367816	-	-		0.2	2.04 (0.43-9.63)	2.10 (0.24-18.0)	2.30 (0.24-22.1)
N02A	Opioids	13.1	1.11 (0.88-1.40)	0.382163	1.09 (0.80-1.48)	0.582157	1.12 (0.79-1.59)	0.532488		3.0	1.79 (1.12-2.87)	2.02 (1.04-3.92)	1.79 (0.91-3.51)
N02B	Other analgesics and antipyretics	32.4	0.95 (0.79-1.13)	0.564624	0.88 (0.68-1.13)	0.305428	1.00 (0.77-1.28)	0.977965		n.a.	-	-	-
N02C	Antimigraine preparations	0.1	0.86 (0.19-3.87)	0.840098	1.34 (0.28-6.54)	0.715534	-	-		0.4	0.58 (0.08-4.42)	-	0.98 (0.12-8.01)
N03A	Antiepileptics	8.8	1.61 (1.26-2.07)	0.000159973	1.86 (1.33-2.60)	0.000319911	1.37 (0.95-1.99)	0.0906486		4.4	2.72 (1.91-3.88)	3.47 (2.11-5.71)	2.39 (1.44-3.98)
N04A	Anticholinergic agents	0.2	2.03 (0.50-8.22)	0.319231	2.38 (0.32-17.8)	0.398078	1.72 (0.25-11.9)	0.583547		0.3	1.48 (0.33-6.71)	7.04 (1.17-42.4)	-
N04B	Dopaminergic agents	1.9	1.39 (0.88-2.19)	0.162198	1.55 (0.77-3.14)	0.221174	1.32 (0.73-2.40)	0.353737		1.3	4.70 (2.66-8.32)	4.83 (2.07-11.3)	4.87 (2.24-10.6)
N05A	Antipsychotics	10.9	1.92 (1.55-2.39)	4.66843e-09	2.05 (1.54-2.74)	1.06185e-06	1.76 (1.26-2.45)	0.000919335		3.6	3.01 (2.06-4.39)	4.44 (2.76-7.14)	2.16 (1.12-4.18)
N05B	Anxiolytics	17.5	1.41 (1.15-1.72)	0.00101137	1.34 (1.03-1.75)	0.0288068	1.45 (1.06-2.00)	0.0216971		n.a.	-	-	-
N05C	Hypnotics and sedatives	7.0	1.14 (0.86-1.51)	0.353573	1.01 (0.69-1.48)	0.943877	1.33 (0.87-2.04)	0.182584		n.a.	-	-	-
N06A	Antidepressants	21.2	1.45 (1.20-1.76)	0.00012715	1.44 (1.12-1.86)	0.00446767	1.44 (1.07-1.93)	0.0145512		5.6	2.36 (1.70-3.28)	2.58 (1.65-4.03)	2.79 (1.68-4.63)
N06B	Psychostimulatns, agents used for ADHD and nootropics	1.5	1.60 (0.94-2.72)	0.0811537	1.62 (0.77-3.40)	0.201797	1.62 (0.76-3.44)	0.209883		n.a.	-	-	-
N06C	Psycholeptics and psychoanaleptics	0	-	-	-	-	-	-		n.a.	-	-	-
N06D	Anti-dementia drugs	5.4	0.82 (0.61-1.11)	0.200669	0.78 (0.53-1.14)	0.199736	0.87 (0.54-1.41)	0.576092		0.7	5.55 (2.65-11.6)	6.90 (2.64-18.1)	4.98 (1.57-15.8)
N07A	Parasympathomimetics	0.1	0.96 (0.16-5.92)	0.967674	-	-	1.50 (0.20-11.1)	0.691515		0	-	-	-
N07B	Drugs used in addictive disorders	0	-	-	-	-	-	-		n.a.	-	-	-
N07C	Antivertigo preparations	2.2	0.55 (0.32-0.94)	0.0302988	0.52 (0.26-1.06)	0.0720551	0.60 (0.25-1.40)	0.236272		n.a.	-	-	-
N07X	Other nervous system drugs	0	-	-	-	-	-	-		n.a.	-	-	-
P01A	Agents against amoebiasis and other protozoal diseases	0	-	-	-	-	-	-		0.2	-	-	-
P01B	Antimalarials	0.5	1.51 (0.43-5.31)	0.519287	1.25 (0.23-6.67)	0.792151	2.74 (0.30-25.1)	0.371702		5.0	0.62 (0.36-1.06)	0.46 (0.17-1.27)	0.71 (0.38-1.34)
P01C	Agents against leishmaniasis and trypanosomiasis	0	-	-	-	-	-	-		n.a.	-	-	-
P02C	Antinematodal agents	0	-	-	-	-	-	-		0	-	-	-
P03A	Ectoparasiticides	0	-	-	-	-	-	-		n.a.	-	-	-
R01A	Decongestants and other nasal preparations for topical use	3.2	0.85 (0.47-1.55)	0.605343	0.29 (0.04-2.24)	0.2342	1.07 (0.56-2.04)	0.840081		n.a.	-	-	-
R01B	Nasal decongestants for systemics use	0.1	0.61 (0.13-2.92)	0.535948	-	-	1.01 (0.18-5.62)	0.989701		n.a.	-	-	-
R02A	Throat preparations	0	-	-	-	-	-	-		n.a.	-	-	-
R03A	Adrenergics, inhalants	9.2	1.20 (0.92-1.56)	0.176101	0.74 (0.48-1.14)	0.174707	1.67 (1.19-2.34)	0.00301041		9.0	2.34 (1.79-3.08)	1.61 (0.99-2.63)	2.87 (2.06-4.01)
R03B	Other drugs for obstructive airway diseases, inhalants	4.9	1.29 (0.93-1.77)	0.12646	0.86 (0.52-1.43)	0.570014	1.77 (1.15-2.72)	0.00919361		10.1	2.03 (1.56-2.66)	1.60 (1.00-2.56)	2.31 (1.66-3.22)
R03C	Adrenergics for systemic use	0	-	-	-	-	-	-		n.a.	-	-	-
R03D	Other systemic drugs for obstructive airway diseases	4.7	1.04 (0.73-1.49)	0.811866	0.76 (0.44-1.31)	0.322591	1.40 (0.86-2.28)	0.180472		1.9	3.35 (2.04-5.48)	2.27 (0.99-5.22)	4.60 (2.42-8.71)
R05C	Expectorants, excl. Combinations with cough suppressants	1.2	1.14 (0.58-2.24)	0.698323	2.59 (0.98-6.88)	0.0552887	0.62 (0.24-1.61)	0.326719		n.a.	-	-	-
R05D	Cough suppressants, excl. combinations with expectorants	1.0	0.56 (0.19-1.69)	0.303445	-	-	0.99 (0.30-3.29)	0.992366		0.2	2.04 (0.43-9.63)	2.62 (0.29-23.6)	1.72 (0.19-15.4)
R06A	Antihistamines for systemic use	5.3	1.33 (0.88-2.00)	0.173892	1.16 (0.61-2.24)	0.647424	1.55 (0.90-2.65)	0.111074		5.8	0.89 (0.57-1.37)	1.06 (0.56-2.01)	0.80 (0.45-1.45)
S01A	Antiinfectives	1.2	1.95 (1.03-3.69)	0.0403401	1.37 (0.56-3.36)	0.495495	2.88 (1.12-7.42)	0.028645		0.1	-	-	-
S01B	Antiinflammatory agents	0.4	0.78 (0.24-2.51)	0.675505	-	-	2.01 (0.50-8.09)	0.32684		n.a.	-	-	-
S01C	Antiinflammatory agents and antiinfectives in combination	1.0	1.69 (0.82-3.51)	0.156063	1.28 (0.32-5.17)	0.727773	2.07 (0.86-5.00)	0.105215		n.a.	-	-	-
S01E	Antiglaucoma preparations and miotics	5.6	1.05 (0.79-1.41)	0.721851	1.16 (0.76-1.76)	0.487601	0.98 (0.66-1.48)	0.938315		2.6	2.16 (1.34-3.49)	3.12 (1.51-6.42)	1.68 (0.88-3.19)
S01F	Mydriatics and cycloplegics	0	-	-	-	-	-	-		n.a.	-	-	-
S01G	Decongestants and antiallergics	1.1	1.00 (0.39-2.56)	0.99321	0.51 (0.11-2.39)	0.394345	1.78 (0.51-6.25)	0.368879		n.a.	-	-	-
S01X	Other ophthalmologicals	0	-	-	-	-	-	-		0.1	8.17 (1.15-58.1)	10.5 (0.65-169)	6.89 (0.43-110)
S02A	Antiinfectives	0	-	-	-	-	-	-		n.a.	-	-	-
S02B	Corticosteroids	0	-	-	-	-	-	-		n.a.	-	-	-
S02C	Corticosteroids and antiinfectives in combination	0	-	-	-	-	-	-		n.a.	-	-	-
S03C	Corticosteroids and antiinfectives in combination	0.3	1.16 (0.33-4.09)	0.817061	1.27 (0.22-7.30)	0.790132	1.07 (0.18-6.47)	0.942362		n.a.	-	-	-
OR: odds ratio (those for all were age- and sex- adjusted and those for women and men were age-adjusted); CI: confidence interval; ATC: Anatomical-Therapeutic-Chemical Classification System; GORD: gastro-oesophageal reflux disease; I. V.: intravenous; ARBs: angiotensin II receptor blockers; ACE: angiotensin-converting enzyme; n.a.: not available.
